# Supplementary material for: Behavioural Aversion and Cortisol Level Assessment When Adult Zebrafish Are Exposed to Different Anaesthetics
Source: Biology (Basel). 2022 Sep 30;11(10):1433. doi: 10.3390/biology11101433 (PMC9598369; doi:10.3390/biology11101433)
Supplement: Supplementary file 1 [file biology-11-01433-s001.zip]

Archive with 1 entries (1 files):
- biology-1883855-supplementary.xlsx
