# Supplementary material for: Behavioural Aversion and Cortisol Level Assessment When Adult Zebrafish Are Exposed to Different Anaesthetics
Source: Biology (Basel). 2022 Sep 30;11(10):1433. doi: 10.3390/biology11101433 (PMC9598369; doi:10.3390/biology11101433)
Supplement: Supplementary file 1 [file biology-11-01433-s001.zip › biology-1883855-supplementary.xlsx]

## Sheet: Supplemental material S1
	Exposure	Post-exposure
Group	Solution (colour)	Solution (colour)
Clove Oil	Clove Oil (clear)	Water (clear)
Propofol/Lidocaine	Propofol/Lidocaine (white)	Intralipid (white)
Etomidate	Etomidate (white)	Intralipid (white)
Vehicle	Intralipid (white)	Intralipid (white)
MS222	MS222 (clear)	Water (clear)
HCl	HCl (clear)	Water (clear)
Supplemental table S1: Description of the chemical added to the water in the Exposure and Post-exposure phase and respective colour of the solution.

## Sheet: Supplemental material S2
ID	Treatment	Days to learn	Entrance in the lighted side	Number of entries in the lighted side	Phase
1	MS222	3	1	1	Post-exposure
2	MS222	7	1	1	Post-exposure
3	MS222	5	1	10	Post-exposure
4	MS222	4	1	18	Post-exposure
5	MS222	7	1	1	Post-exposure
6	MS222	7	1	1	Post-exposure
7	MS222	9	1	9	Post-exposure
8	MS222	5	1	4	Post-exposure
9	MS222	5	1	5	Post-exposure
10	MS222	10	1	12	Post-exposure
11	MS222	6	1	1	Post-exposure
12	MS222	7	1	30	Post-exposure
13	Vehicle	6	1	1	Post-exposure
14	Vehicle	3	1	26	Post-exposure
15	Vehicle	6	1	1	Post-exposure
16	Vehicle	7	1	11	Post-exposure
17	Vehicle	4	1	9	Post-exposure
18	Vehicle	10	1	7	Post-exposure
19	Vehicle	6	1	3	Post-exposure
20	Vehicle	4	1	16	Post-exposure
21	Vehicle	7	1	9	Post-exposure
22	Vehicle	6	1	20	Post-exposure
23	Vehicle	10	1	2	Post-exposure
24	Vehicle	10	1	11	Post-exposure
25	Clove Oil	5	1	1	Post-exposure
26	Clove Oil	8	1	2	Post-exposure
27	Clove Oil	6	1	1	Post-exposure
28	Clove Oil	4	1	1	Post-exposure
29	Clove Oil	7	0	0	Post-exposure
30	Clove Oil	9	1	1	Post-exposure
31	Clove Oil	5	1	13	Post-exposure
32	Clove Oil	6	1	11	Post-exposure
33	Clove Oil	4	1	13	Post-exposure
34	Clove Oil	3	1	7	Post-exposure
35	Clove Oil	3	1	33	Post-exposure
36	Clove Oil	3	1	28	Post-exposure
37	HCL	4	0	0	Post-exposure
38	HCL	6	0	0	Post-exposure
39	HCL	5	1	4	Post-exposure
40	HCL	7	0	0	Post-exposure
41	HCL	3	0	0	Post-exposure
42	HCL	4	1	1	Post-exposure
43	HCL	4	1	2	Post-exposure
44	HCL	8	0	0	Post-exposure
45	HCL	6	1	1	Post-exposure
46	HCL	9	0	0	Post-exposure
47	HCL	3	0	0	Post-exposure
48	Propofol/Lidocaine	4	1	10	Post-exposure
49	Propofol/Lidocaine	6	1	8	Post-exposure
50	Propofol/Lidocaine	4	1	6	Post-exposure
51	Propofol/Lidocaine	6	1	2	Post-exposure
52	Propofol/Lidocaine	4	1	1	Post-exposure
53	Propofol/Lidocaine	5	1	24	Post-exposure
54	Propofol/Lidocaine	10	1	4	Post-exposure
55	Propofol/Lidocaine	10	1	8	Post-exposure
56	Propofol/Lidocaine	5	1	7	Post-exposure
57	Propofol/Lidocaine	10	1	27	Post-exposure
58	Etomidate	7	1	5	Post-exposure
59	Etomidate	7	1	3	Post-exposure
60	Etomidate	6	1	1	Post-exposure
61	Etomidate	5	1	6	Post-exposure
62	Etomidate	4	1	11	Post-exposure
63	Etomidate	3	1	1	Post-exposure
64	Etomidate	4	0	0	Post-exposure
65	Etomidate	4	0	0	Post-exposure
66	Etomidate	6	0	0	Post-exposure
Supplemental table S2: Compilation of the raw data for each treatment group regarding days to achieve the learning criteria, binary result of entering the lighted side, and the number of entries in the lighted side during the post-exposure phase. side and the number of entries in the lighted side during the post-exposure phase.
